# Supplementary material for: Application of COSMO-RS-DARE as a Tool for Testing Consistency of Solubility Data: Case of Coumarin in Neat Alcohols
Source: Molecules. 2022 Aug 18;27(16):5274. doi: 10.3390/molecules27165274 (PMC9413568; doi:10.3390/molecules27165274)
Supplement: Supplementary file 1 [file molecules-27-05274-s001.zip]

Archive with 1 entries (1 files):
- molecules-1852636-supplementary.pdf
